# Supplementary material for: Exploring the Impact of Nanotherapeutics on Histone H3 and H4 Acetylation Enrichment in Cancer Epigenome: A Systematic Scoping Synthesis
Source: Epigenomes. 2025 Nov 7;9(4):44. doi: 10.3390/epigenomes9040044 (PMC12641773; doi:10.3390/epigenomes9040044)
Supplement: Supplementary file 1 [file epigenomes-09-00044-s001.zip]

Archive with 6 entries (6 files):
- Supplementary Checklist S1.pdf
- __MACOSX/._Supplementary Checklist S1.pdf
- Supplementary File S1.xlsx
- __MACOSX/._Supplementary File S1.xlsx
- Supplementary Tables.pdf
- __MACOSX/._Supplementary Tables.pdf
