# Supplementary material for: Exploring the Impact of Nanotherapeutics on Histone H3 and H4 Acetylation Enrichment in Cancer Epigenome: A Systematic Scoping Synthesis
Source: Epigenomes. 2025 Nov 7;9(4):44. doi: 10.3390/epigenomes9040044 (PMC12641773; doi:10.3390/epigenomes9040044)
Supplement: Supplementary file 1 [file epigenomes-09-00044-s001.zip › Supplementary File S1.xlsx]

## Sheet: File S1
Study	Country	Year	Cancer	Histone Modification	DEG	Histone Modifier	Modifier Activity	Enrichment	Drug	Anticancer Agent	NP	Nanomaterial	Conjugate	Coating	Size (Mean)	Size (SD)	Zeta Potential (Mean)	Zeta Potential (SD)	Cell Viability (%)	Apoptosis (%)	IC50 (uM)	Concentration
Jiang et al.	China	2023	CRC	H3K14ac	HSPA1	GCN5	Up	Up	No	Amuc_2172	Amuc_2172@MMCNPs	MMCNPs			100							10
Abo-Elfadl et al.	Egypt	2016	SKCM	Hac		HDAC	Down	Up	No		PEG-AuNPs	Gold	PEG	PEG	25		-20		40		3.41	7
Dash et al.	India	2024	BRCA	H3K14ac	TGFB	P300	Down	Down	Yes	Quinacrine	QAuNPs	Gold	Quinacrine		179	0.14	0.49		47		0.3	0.8
Giri et al.	US	2024	PDAC	H3ac			Down	Up	Yes	ENT	ENT@PLGA-NPs	PLGA			281.8	17.8	-17	1.2	71	18.1		10
Giri et al.	US	2024	PDAC	H3ac			Down	Up	Yes	OXP	OXP@BSA-NPs	BSA			277.1	5.2	-18.1	1.3	42	25.4		5
Giri et al.	US	2024	PDAC	H4ac			Down	Up	Yes	ENT	ENT@PLGA-NPs	PLGA			281.8	17.8	-17	1.2	71	18.1		10
Giri et al.	US	2024	PDAC	H4ac			Down	Up	Yes	OXP	OXP@BSA-NPs	BSA			277.1	5.2	-18.1	1.3	42	25.4		5
Jadhav et al.	India	2016	PRAD(+)	H3K14ac	CDKN1A			Up	No	As2O3	AsNPs	As2O3										50
Jadhav et al.	India	2016	PRAD(+)	H3K14ac	CDKN1A			Up	No	As2O3	CS-AsNPs	Chitosan		Chitosan								50
Jadhav et al.	India	2016	PRAD(+)	H3K14ac	CDKN1A			Up	No	As2O3	DMSA-AsNPs	DMSA		DMSA								50
Jadhav et al.	India	2016	PRAD(-)	H3K14ac	CDKN1A			Up	No	As2O3	AsNPs	As2O3										50
Jadhav et al.	India	2016	PRAD(-)	H3K14ac	CDKN1A			Up	No	As2O3	CS-AsNPs	Chitosan		Chitosan								50
Jadhav et al.	India	2016	PRAD(-)	H3K14ac	CDKN1A			Up	No	As2O3	DMSA-AsNPs	DMSA		DMSA								50
Lin et al.	Taiwan	2018	OV	H4K16ac				Up	Yes	CDDP	CDDP@GONs	GO			450				37.7	17		50
Ren et al.	China	2021	BRCA	H3ac				Up	No	YSV	PpIX-FFYSV	PpIX	FF	YSV	191				19			25
Ren et al.	China	2021	OV	H3ac				Up	No	YSV	PpIX-FFYSV	PpIX	FF	YSV	191				15			25
Sima et al.	Romania	2020	SKCM	H3ac				Up	Yes	TSA	TSA@BSA-GONs	GO	BSA	BSA	250							37
Surapaneni et al.	India	2018	BRCA	H3K9ac		SIRT1	Down	Up	No		Cys-AuNPs	Gold	Cysteamine		25		26.1		47	18	635	25
Surapaneni et al.	India	2018	BRCA	H3K14ac		SIRT1	Down	Up	No		Cys-AuNPs	Gold	Cysteamine		25		26.1		47	18	635	25
Surapaneni et al.	India	2018	BRCA	H3K9ac		SIRT1	Down	Down	No		Cit-AuNPs	Gold	Citrate		40		-38.7		54	13	720	25
Surapaneni et al.	India	2018	BRCA	H3K14ac		SIRT1	Down	Down	No		Cit-AuNPs	Gold	Citrate		40		-38.7		54	13	720	25
Wang et al.	US	2024	OV	H3K27ac	SREBF2	P300	Down	Down	No		HDL-NPs	HDL			5							8.5
Kwak et al.	Korea	2015	CCA	H3ac	CDKN1A	HDAC	Down	Up	Yes	Vorinostat	rINN@PEG/PLGA-NPs	PLGA	PEG		82.12				45			55
Blanco et al.	Spain	2017	LUAD	H3ac				Down	No		AgNPs	Silver		PVP	21.74	7.76			46	14.5		100
Martin et al.	US	2013	BLCA (RB1wt)	H4ac			Down	Up	Yes	Belinostat	Bel@PGON/PLGA-NPs	PLGA	CS	Avidin	151	32			20		1.6	10
Martin et al.	US	2013	BLCA (RB1wt)	H4ac			Down	Up	No		PGON/PLGA-NPs	PLGA	CS	Avidin	144	40			95			10
Martin et al.	US	2013	BLCA (RB1mut)	H4ac			Down	Up	Yes	Belinostat	Bel@PGON/PLGA-NPs	PLGA	CS	Avidin	151	32			20		1.6	10
Martin et al.	US	2013	BLCA (RB1mut)	H4ac			Down	Up	No		PGON/PLGA-NPs	PLGA	CS	Avidin	144	40			95			10
